# Supplementary material for: Integrated mathematical and experimental modeling uncovers enhanced EMT plasticity upon loss of the DLC1 tumor suppressor
Source: PLoS Comput Biol. 2025 May 12;21(5):e1013076. doi: 10.1371/journal.pcbi.1013076 (PMC12121911; doi:10.1371/journal.pcbi.1013076)
Supplement: S1 Table — The p-values were listed for the comparisons siCtrl-siCtrl+TGFβ, siDLC1-siDLC1 + TGFβ, siCtrl-siDLC1, and siCtrl+TGFβ-siDLC1 + TGFβ. Due to the additional siCtrl-siDLC1 comparisons, the adjusted p-values may differ. (XLSX) [file pcbi.1013076.s002.xlsx]

## Sheet: S1 Table
siDLC1#1	QPCR data	Early EMT (2-day): Ordinary one-way ANOVA Multiple Comparisons (Alpha 0.05)
			SNAIL1		ZEB1		DLC1
		Sidak's multiple comparisons test	Adjusted p-value	Summary	Adjusted p-value	Summary	Adjusted p-value	Summary
		siCtrl vs. siCtrl+T	0.0811	ns	0.0399	*	0.0295	*
		siDLC1#1 vs. siDLC1#1+T	0.9391	ns	0.5125	ns	0.9918	ns
		siCtrl vs. siDLC1#1	>0,9999	ns	>0,9999	ns	0.8265	ns
		siCtrl+T vs. siDLC1#1+T	0.2814	ns	0.5164	ns	0.0105	*
		Late EMT (5-day): Ordinary one-way ANOVA Multiple Comparisons (Alpha 0.05)
			SNAIL1		ZEB1		DLC1
		Sidak's multiple comparisons test	Adjusted p-value	Summary	Adjusted p-value	Summary	Adjusted p-value	Summary
		siCtrl vs. siCtrl+T	0.0861	ns	<0,0001	****	0.0001	***
		siDLC1#1 vs. siDLC1#1+T	0.995	ns	0.031	*	0.9169	ns
		siCtrl vs. siDLC1#1	>0,9999	ns	0.9998	ns	0.9006	ns
		siCtrl+T vs. siDLC1#1+T	0.1598	ns	0.0179	*	0.0001	***
	WB data	Early EMT (2-day): Ordinary one-way ANOVA Multiple Comparisons (Alpha 0.05)
			SNAIL1		ZEB1		DLC1
		Sidak's multiple comparisons test	Adjusted p-value	Summary	Adjusted p-value	Summary	Adjusted p-value	Summary
		siCtrl vs. siCtrl+T	0.3154	ns	0.0196	*	0.0217	*
		siDLC1#1 vs. siDLC1#1+T	0.9553	ns	0.4658	ns	0.9859	ns
		siCtrl vs. siDLC1#1	0.9993	ns	>0,9999	ns	>0,9999	ns
		siCtrl+T vs. siDLC1#1+T	0.7795	ns	0.2467	ns	0.0113	*
		Late EMT (5-day): Ordinary one-way ANOVA Multiple Comparisons (Alpha 0.05)
			SNAIL1		ZEB1		DLC1
		Sidak's multiple comparisons test	Adjusted p-value	Summary	Adjusted p-value	Summary	Adjusted p-value	Summary
		siCtrl vs. siCtrl+T	0.1852	ns	0.325	ns	0.0544	ns
		siDLC1#1 vs. siDLC1#1+T	0.9998	ns	0.661	ns	>0,9999	ns
		siCtrl vs. siDLC1#1	0.9992	ns	>0,9999	ns	>0,9999	ns
		siCtrl+T vs. siDLC1#1+T	0.1672	ns	0.9525	ns	0.0477	*
siDLC1#2	QPCR data	Early EMT (2-day): Ordinary one-way ANOVA Multiple Comparisons (Alpha 0.05)
			SNAIL1		ZEB1		DLC1
		Sidak's multiple comparisons test	Adjusted p-value	Summary	Adjusted p-value	Summary	Adjusted p-value	Summary
		siCtrl vs. siCtrl+T	0.1968	ns	0.1087	ns	0.1043	ns
		siDLC1#2 vs. siDLC1#2+T	0.9794	ns	0.9485	ns	>0,9999	ns
		siCtrl vs. siDLC1#2	>0,9999	ns	0.9844	ns	0.9295	ns
		siCtrl+T vs. siDLC1#2+T	0.3632	ns	0.5146	ns	0.0386	*
		Late EMT (5-day): Ordinary one-way ANOVA Multiple Comparisons (Alpha 0.05)
			SNAIL1		ZEB1		DLC1
		Sidak's multiple comparisons test	Adjusted p-value	Summary	Adjusted p-value	Summary	Adjusted p-value	Summary
		siCtrl vs. siCtrl+T	0.2014	ns	0.0106	*	<0,0001	****
		siDLC1#2 vs. siDLC1#2+T	0.9999	ns	0.2022	ns	0.8519	ns
		siCtrl vs. siDLC1#2	>0,9999	ns	0.9914	ns	0.9636	ns
		siCtrl+T vs. siDLC1#2+T	0.2102	ns	0.455	ns	<0,0001	****
	WB data	Early EMT (2-day): Ordinary one-way ANOVA Multiple Comparisons (Alpha 0.05)
			SNAIL1		ZEB1		DLC1
		Sidak's multiple comparisons test	Adjusted p-value	Summary	Adjusted p-value	Summary	Adjusted p-value	Summary
		siCtrl vs. siCtrl+T	0.0463	*	0.4926	ns	<0,0001	****
		siDLC1#2 vs. siDLC1#2+T	0.9345	ns	>0,9999	ns	>0,9999	ns
		siCtrl vs. siDLC1#2	>0,9999	ns	0.9665	ns	0.0965	ns
		siCtrl+T vs. siDLC1#2+T	0.1259	ns	0.8859	ns	<0,0001	****
		Late EMT (5-day): Ordinary one-way ANOVA Multiple Comparisons (Alpha 0.05)
			SNAIL1		ZEB1		DLC1
		Sidak's multiple comparisons test	Adjusted p-value	Summary	Adjusted p-value	Summary	Adjusted p-value	Summary
		siCtrl vs. siCtrl+T	0.0069	**	0.1649	ns	0.1453	ns
		siDLC1#2 vs. siDLC1#2+T	0.9205	ns	0.7389	ns	>0,9999	ns
		siCtrl vs. siDLC1#2	0.8817	ns	0.9512	ns	>0,9999	ns
		siCtrl+T vs. siDLC1#2+T	0.0061	**	0.9672	ns	0.1349	ns
